# Supplementary material for: Global DNA Methylation in Cord Blood as a Biomarker for Prenatal Lead and Antimony Exposures
Source: Toxics. 2022 Mar 26;10(4):157. doi: 10.3390/toxics10040157 (PMC9027623; doi:10.3390/toxics10040157)
Supplement: Supplementary file 1 [file toxics-10-00157-s001.zip]

Archive with 1 entries (1 files):
- toxics-1643735-supplementary.pdf
